# Supplementary material for: Extracellular Matrix Deposition and Remodeling after Corneal Alkali Burn in Mice
Source: Int J Mol Sci. 2021 May 27;22(11):5708. doi: 10.3390/ijms22115708 (PMC8199272; doi:10.3390/ijms22115708)
Supplement: Supplementary file 1 [file ijms-22-05708-s001.zip]

Archive with 3 entries (3 files):
- Mutoji et al Supplementary data.pdf
- Supplemental Figure 1.png
- Supplemental Figure 2.png
